# Supplementary material for: Comparison of Lung Ultrasound versus Chest X-ray for Detection of Pulmonary Infiltrates in COVID-19
Source: Diagnostics (Basel). 2021 Feb 22;11(2):373. doi: 10.3390/diagnostics11020373 (PMC7926899; doi:10.3390/diagnostics11020373)
Supplement: Supplementary file 1 [file diagnostics-11-00373-s001.zip]

Archive with 1 entries (1 files):
- diagnostics-1114995-supplementary.pdf
